# Supplementary material for: Genome-wide association study of pancreatic fat: The Multiethnic Cohort Adiposity Phenotype Study
Source: PLoS One. 2021 Jul 30;16(7):e0249615. doi: 10.1371/journal.pone.0249615 (PMC8323875; doi:10.1371/journal.pone.0249615)
Supplement: S1 Table — (XLSX) [file pone.0249615.s002.xlsx]

## Sheet: S1 Table
S1 Table. Pearson's correlation coefficients between percent pancreas fat and total body fat, visceral fat area, subcutaneous fat area and percent liver fat, overall and by race/ethnicity
	% Pancreas fata
Adiposity variablesa	Overall	African American (N=144)	European American (N=129)	Japanese American (N=206)	Latino (N=187)	Native Hawaiian (N=138)
total fat mass (N=793)b	0.22	0.34	0.32	0.29	0.29	0.44
visceral fat area (N=799)b	0.34	0.38	0.37	0.28	0.25	0.46
subcutaneous fat area (N=799)b	0.2	0.29	0.24	0.23	0.27	0.35
% liver fat (N=801)b	0.17	0.15	0.18	0.16	0.18	0.15
aAdiposity variables were log transformed when calcualating Pearson's correlations. bOverall N for each adiposity phenotype.
