# Supplementary material for: Genome-wide association study of pancreatic fat: The Multiethnic Cohort Adiposity Phenotype Study
Source: PLoS One. 2021 Jul 30;16(7):e0249615. doi: 10.1371/journal.pone.0249615 (PMC8323875; doi:10.1371/journal.pone.0249615)
Supplement: S2 Table — (XLSX) [file pone.0249615.s003.xlsx]

## Sheet: S2 Table
S2 Table. The association between rs73449607 or rs79967607 and non-alcoholic fatty pancreas disease (NAFPD) in 188 Subjects with NAFPD and 549 controls the MEC-APSa
Variant	Chromosome	Positionc	Imputed Info score	Ref Allele	Effect Allele	Case EAFc	Control EAF	OR (95% CI)d	p-value
rs73449607b	13	28376759	0.91	C	T	0.003	0.03	0.15 (0.02, 1.25)	0.08
rs79967607b	6	146051328	0.86	T	G	0.007	0.019	0.39 (0.09, 1.69)	0.2
aNAFPD is defined as percent pancreas fat >5% with alcohol consumption <=30g/day in men and <=20g/day in women, bAdjusted for age, sex, and principal components 1-4, cPosition according to NCBI build37, dEAF, Effect allele frequency
