# Supplementary material for: Genome-wide association study of pancreatic fat: The Multiethnic Cohort Adiposity Phenotype Study
Source: PLoS One. 2021 Jul 30;16(7):e0249615. doi: 10.1371/journal.pone.0249615 (PMC8323875; doi:10.1371/journal.pone.0249615)
Supplement: S3 Table — (XLSX) [file pone.0249615.s004.xlsx]

## Sheet: S3 Table
S3 Table. The association between rs73449607 or rs79967607 and percent pancreas fat further adjusted for total fat mass in the MEC-APS (N=793)a
Variant	Chromsome	Positionb	Imputed Info score	Ref Allele	Effect Allele	EAFc	Betad	SE	p-value
rs73449607a	13	27802622	0.91	C	T	0.024	-0.27	0.051	1.62x10-7
rs79967607a	6	145730192	0.86	T	G	0.023	-0.29	0.069	2.81x10-5
aAdjusted for age, sex, principal components 1-4, and total fat mass, bPosition according to NCBI build38, cEAF, Effect allele frequency, dlog unit change per allele increase
