# Supplementary material for: Genome-wide association study of pancreatic fat: The Multiethnic Cohort Adiposity Phenotype Study
Source: PLoS One. 2021 Jul 30;16(7):e0249615. doi: 10.1371/journal.pone.0249615 (PMC8323875; doi:10.1371/journal.pone.0249615)
Supplement: S4 Table — (XLSX) [file pone.0249615.s005.xlsx]

## Sheet: S4 Table
S4 Table. The association between rs73449607 or rs79967607 and four adiposity phenotypes in all MEC-APS participants and MEC-APS participants limited to those with pancreatic fat dataa
							Overall				Participants with pancreatic fat data only
	Variant	Chromosome	Positionb	Imputed Info score	Ref Allele	Effect Allele	EAFc	Betad	SE	P-value	EAFc	Betad	SE	P-value
Total fat mass (N=1825 overall and n=793 with pancreatic fat data)	rs73449607	13	28376759	0.91	C	T	0.026	-0.061	0.034	0.08	0.024	-0.09	0.04	0.05
	rs112155442	6	146051328	0.86	T	G	0.022	-0.042	0.19	0.25	0.016	-0.12	0.06	0.03
Visceral fat area (N=1787 overall and n=799 with pancreatic fat data)	rs73449607	13	28376759	0.91	C	T	0.026	-0.071	0.59	0.22	0.024	-0.13	0.07	0.04
	rs112155442	6	146051328	0.86	T	G	0.022	-0.02	0.06	0.75	0.016	-0.13	0.09	0.13
Subcutaneous fat area (N=1787 overall and n=799 with pancreatic fat data)	rs73449607	13	28376759	0.91	C	T	0.026	-0.08	0.056	0.06	0.024	-0.13	0.58	0.02
	rs112155442	6	146051328	0.86	T	G	0.022	-0.01	0.048	0.84	0.016	-0.19	0.08	0.01
Percent liver fat (N=1775 overall and n=801 with pancreatic fat data)	rs73449607	13	28376759	0.91	C	T	0.026	-0.082	0.077	0.29	0.024	-0.12	0.1	0.26
	rs112155442	6	146051328	0.86	T	G	0.022	-0.004	0.079	0.96	0.016	-0.064	0.14	0.64
aAdjusted for age, sex, and PC1-4, bPosition according to NCBI build37, cEAF, Effect allele frequency, dlog change per allele increase
