# Supplementary material for: Genome-wide association study of pancreatic fat: The Multiethnic Cohort Adiposity Phenotype Study
Source: PLoS One. 2021 Jul 30;16(7):e0249615. doi: 10.1371/journal.pone.0249615 (PMC8323875; doi:10.1371/journal.pone.0249615)
Supplement: S5 Table — (XLSX) [file pone.0249615.s006.xlsx]

## Sheet: S5 Table
S5 Table. The association between rs73449607 or rs79967607 and Type 2 Diabetes in the Population Architecture Genomics and Epidemiology/DIAbetes Genetics Replication and Meta-analysis (PAGE/DIAGRAM), by race/ethnicity
					African Ancestry				European				Asian				Hispanic				Native Hawaiian
SNP	Chromosome	Position	Ref Allele	Effect Allele	Case EAFc,d	Control EAFc,d	OR (95% CI)e	P-Value	Case EAFc,d	Control EAFc,d	OR (95% CI)e	P-Value	Case EAFc,d	Control EAFc,d	OR (95% CI)e	P-Value	Case EAFc,d	Control EAFc,d	OR (95% CI)e	P-Value	Case EAFc,d	Control EAFc,d	OR (95% CI)e	P-Value
rs73449607a,b	13	28376759	C	T	0.1303	0.1296	0.96 (0.90, 1.02)	0.2008	-	-	-	-	-	-	-	-	0.0221	0.0229	0.86 (0.74, 1.00)	0.0468	-	-	-	-
rs79967607a,b	6	146051328	T	G	0.011	0.0123	0.91 (0.74, 1.12)	0.3866	0.0643	0.0586	0.96 (0.91, 1.02)	0.2818	-	-	-	-	0.0282	0.0281	0.95 (0.84, 1.07)	0.389	0.015	0.0175	1.13 (0.72, 1.80)	0.5894
aAdjusted for age, sex, BMI, and principal components. bA dash mark indicates that the variant was too rare to obtain reliable effect estimates in this population. cEffect allele frequency. dEffect allele frequencies were calculated based on the PAGE MEGA array data for African, Hispanic, Asian, and Native Hawaiian populations and the WHIMS data for European populations. eOR (95% CI), Odds ratio …
