# Supplementary material for: Genome-wide association study of pancreatic fat: The Multiethnic Cohort Adiposity Phenotype Study
Source: PLoS One. 2021 Jul 30;16(7):e0249615. doi: 10.1371/journal.pone.0249615 (PMC8323875; doi:10.1371/journal.pone.0249615)
Supplement: S6 Table — (XLSX) [file pone.0249615.s007.xlsx]

## Sheet: S6 Table
S6 Table. Descriptive characteristics of the Multiethnic Cohort Adiposity Phenotype Study (MEC-APS) in subjects with or without a valid pancreas scana,b
	Participants with pancreatic fat data (n=804)	Participants without pancreatic fat data (n=1,050)	P-value
Age at clinic visit, years	69.1 (69.1, 71.1)	69.2 (67.1, 71.4)	0.42
Sex, n (%)
Men	424 (52%)	499 (48%)	0.04
Women	387 (48%)	551 (52%)
Race/ethnicity, n (%)			<.0001
African American	144 (18%)	173 (17%)
European American	129 (16%)	282 (28%)
Japanese American	208 (26%)	226 (22%)
Latino	190 (24%)	202 (19%)
Native Hawaiian	140 (17%)	173 (16%)
BMI, kg/m2	25.7 (23.5, 28.1)	25.6 (22.9, 28.6)	0.52
Total fat mass, kg	25.9 (21.4, 31.9)	25.9 (20.5, 32.4)	0.32
Visceral fat area (L1-L5), cm2	148.9 (93.2, 218.0)	164.2 (120.6, 214.2)	0.0002
Subcutaneous fat area (L1-L5), cm2	215.4 (158.2, 286.6)	208.6 (152.8, 279.4)	0.09
Liver fat, %	4.4 (2.8, 7.6)	3.6 (2.4, 6.4)	<.0001
aTwo groups were compared with chi-square test (categorical variables) or Wilcoxon rank sum test (continuous variables). bCount (percent) or Median (interquartile range)
